# Supplementary material for: Somatic Marker Production Deficits Do Not Explain the Relationship between Psychopathic Traits and Utilitarian Moral Decision Making
Source: Brain Sci. 2020 May 15;10(5):303. doi: 10.3390/brainsci10050303 (PMC7288014; doi:10.3390/brainsci10050303)
Supplement: Supplementary file 1 [file brainsci-10-00303-s001.zip]

Archive with 4 entries (4 files):
- Bayes_Factor_Function.txt
- Bayes_Factor_syntax.txt
- data_brainsciences.csv
- mediation_syntax.txt
