# Supplementary material for: Somatic Marker Production Deficits Do Not Explain the Relationship between Psychopathic Traits and Utilitarian Moral Decision Making
Source: Brain Sci. 2020 May 15;10(5):303. doi: 10.3390/brainsci10050303 (PMC7288014; doi:10.3390/brainsci10050303)
Supplement: Supplementary file 1 [file brainsci-10-00303-s001.zip › Bayes_Factor_Function.txt]

Bfu<-function(sd, obtained, uniform, lower=0, upper=1, meanoftheory=0, sdtheory=1, tail=2)
{
  #Authors Danny Kaye & Thom Baguley
  #Version 1.0
  #19/10/2009
  #test data can be found starting at p100
  #
  area <- 0
  if(identical(uniform, 1)){
    theta <- lower
    range <- upper - lower
    incr <- range / 2000
    for (A in -1000:1000){
      theta <- theta + incr
      dist_theta <- 1 / range
      height <- dist_theta * dnorm(obtained, theta, sd)
      area <- area + height * incr
    }
  }else{
    theta <- meanoftheory - 5 * sdtheory
    incr <- sdtheory / 200
    for (A in -1000:1000){
      theta <- theta + incr
      dist_theta <- dnorm(theta, meanoftheory, sdtheory)
      if(identical(tail, 1)){
        if (theta <= 0){
          dist_theta <- 0
        } else {
          dist_theta <- dist_theta * 2
        }
      }
      height <- dist_theta * dnorm(obtained, theta, sd)
      area <- area + height * incr
    }
  }
  LikelihoodTheory <- area
  Likelihoodnull <- dnorm(obtained, 0, sd)
  BayesFactor <- LikelihoodTheory / Likelihoodnull
  ret <- list("LikelihoodTheory" = LikelihoodTheory, "Likelihoodnull" = Likelihoodnull, "BayesFactor" = BayesFactor)
  ret
}
