# Supplementary material for: Somatic Marker Production Deficits Do Not Explain the Relationship between Psychopathic Traits and Utilitarian Moral Decision Making
Source: Brain Sci. 2020 May 15;10(5):303. doi: 10.3390/brainsci10050303 (PMC7288014; doi:10.3390/brainsci10050303)
Supplement: Supplementary file 1 [file brainsci-10-00303-s001.zip › Bayes_Factor_syntax.txt]

#BAYES FACTORS
#Bfu<-function(sd, obtained, uniform, lower=0, upper=1, meanoftheory=0, sdtheory=1, tail=2)
## Bayes factor for c' (indirect) pathways (using total-effect heuristic)

#Impersonal
bfu1<-Bfu(sd=.0005, obtained=-.0002, uniform=1, lower=0, upper=.0059) #Primary
bfu2<-Bfu(sd=.0006, obtained=.0001, uniform=1, lower=0, upper=.0058) #Secondary
bfu3<-Bfu(sd=.0003, obtained=.00001, uniform=1,  lower=0, upper=.0047) #Total
#Personal
bfu4<-Bfu(sd=.0012, obtained=.0008, uniform=1,  lower=0, upper=.0129) #Primary
bfu5<-Bfu(sd=.0019, obtained=-.0006, uniform=1,  lower=0, upper=.0050) #Secondary
bfu6<-Bfu(sd=.0009, obtained=.0004, uniform=1,  lower=0, upper=.0060) #Total
#All moral
bfu7<-Bfu(sd=.0005, obtained=.0003, uniform=1,  lower=0, upper=.0093) #Primary
bfu8<-Bfu(sd=.0008, obtained=-.0005, uniform=1,  lower=0, upper=.0002) #Secondary
bfu9<-Bfu(sd=.0004, obtained=.0001, uniform=1,  lower=0, upper=.0053) #Total
