# Supplementary material for: Somatic Marker Production Deficits Do Not Explain the Relationship between Psychopathic Traits and Utilitarian Moral Decision Making
Source: Brain Sci. 2020 May 15;10(5):303. doi: 10.3390/brainsci10050303 (PMC7288014; doi:10.3390/brainsci10050303)
Supplement: Supplementary file 1 [file brainsci-10-00303-s001.zip › data_brainsciences.csv]

sex	ethnicity	age	lpsppri	lpspsec	lpsptot	YesNeu	YesImp	YesPer	Yesmoral	SCLrecImp	SCLrecPer	SCLrecNeu	SCLrecMor
male	Black	22	26	20	46	0.6	0.4	0.2	0.3	-0.11038	-0.123146	-0.400819167	-0.116763
female	Caucasian	46	19	15	34	0.8	0.2	0.2	0.2	-0.358065333	-0.440096667	-0.879909167	-0.399081
female	Caucasian	19	20	15	35	0.8	0.2	0	0.1	-0.21529	-0.204714	0.045675833	-0.210002
male	Caucasian	21	26	19	45	0.6	0.2	0.6	0.4	-0.0622225	-0.148621333	-0.0437625	-0.105421917
female	Black	24	19	27	46	1	0.2	0.8	0.5	-0.061132	-0.076058	-0.037408333	-0.068595
female	Caucasian	27	28	21	49	0.6	0.6	0.6	0.6	-0.10002	-0.16913	-0.3092535	-0.134575
female	Asian	24	25	20	45	0.8	0.2	0.6	0.4	-0.441934	-0.473932	-0.098403	-0.457933
male	Caucasian	24	28	24	52	0.8	0.2	0.4	0.3	-0.194512	-0.118582	0.54162	-0.156547
male	Black	18	45	18	63	0.8	0.4	1	0.7	-	-	-	-
female	Caucasian	26	21	18	39	1	0.2	0	0.1	0.233446	-0.103528	-0.3210425	0.064959
male	Latinx	19	40	25	65	0.8	0.4	0.6	0.5	-	-	-	-
male	Caucasian	19	33	18	51	0.8	0.4	0.2	0.3	-	-	-	-
female	Latinx	25	25	14	39	0.6	0.4	0.8	0.6	-0.510712	-1.065706	-1.2794325	-0.788209
female	Latinx	18	33	26	59	0.6	0.2	0.8	0.5	-0.414314	-0.426276	-2.0219345	-0.420295
female	Latinx	22	30	19	49	1	0.2	0.2	0.2	-0.29885	-0.353348	-0.048766	-0.326099
female	Latinx	21	21	18	39	0.8	0	0.6	0.3	-0.065142	-0.095282	-0.5917435	-0.080212
-	Asian	18	20	21	41	1	0.2	0	0.1	-0.32737	-0.35195	-0.615655	-0.33966
female	Caucasian	29	30	28	58	0.8	0.6	0.6	0.6	-0.189786	-0.083404	-0.161776	-0.136595
-	Black	24	29	21	50	0.8	0.4	0.6	0.5	-0.022726	-0.12849	0.2075315	-0.075608
male	Caucasian	23	32	17	49	0.8	0.8	0	0.4	-0.30376	0.093258	0.2536385	-0.105251
female	Asian	19	32	17	49	1	0.2	0.8	0.5	-0.592188	-0.71217	-0.2971935	-0.652179
-	-	-	-	-	-	0.6	0.6	0.6	0.6	-0.069326	-0.230354	-0.266395	-0.14984
female	Asian	19	27	16	43	0.6	0.2	0.2	0.2	-1.030182	-0.673276	-0.697581	-0.851729
female	others	64	18	18	36	1	0.4	0.2	0.3	-0.23765	-0.140016	-0.2483845	-0.188833
-	Black	20	20	12	32	1	0.4	0.2	0.3	-0.2063	-0.521806	0.040097	-0.364053
female	Asian	18	24	26	50	0.8	0.2	0	0.1	0.259596	-0.165656	-0.7971285	0.04697
female	Black	39	18	11	29	0.8	0.4	0.6	0.5	-0.052592	-0.115998	-0.0672035	-0.084295
female	Caucasian	31	26	21	47	0.8	0.4	0.6	0.5	-1.033426	-0.762622	-0.685421	-0.898024
female	Caucasian	19	29	16	45	0.6	0.6	0.4	0.5	-0.213576	-0.141808	-0.167574	-0.177692
-	Asian	19	29	19	48	0.4	0.4	0.8	0.6	-0.128478	-0.32089	-0.652041	-0.224684
male	Asian	20	31	17	48	1	0.4	0.8	0.6	-0.706762	-0.729466667	-0.414688	-0.718114333
female	Caucasian	18	30	19	49	0.8	0.4	0.6	0.5	-0.028296	-0.080888	-0.428584	-0.054592
female	Caucasian	20	25	10	35	0.6	0.4	0.6	0.5	-0.018062	-0.132162	-0.291457	-0.075112
female	Asian	18	42	24	66	0.6	0	0.6	0.3	0.039888	-0.50866	-0.8874635	-0.234386
female	Black	23	36	13	49	0.8	0.2	0.8	0.5	-0.202222	-0.090652	-0.323468	-0.146437
female	Asian	19	36	24	60	0.8	0.8	0.6	0.7	-0.313608	-0.289628	-0.436327	-0.301618
female	Black	25	25	25	50	0.8	0.6	0.6	0.6	-0.119444	-0.135154	0.117875	-0.127299
female	Black	20	37	27	64	0.8	0.4	0	0.2	-0.15409	-0.250996	-0.390989	-0.202543
female	Caucasian	19	19	17	36	0.8	0.2	0.2	0.2	-0.108756	-0.02688	-0.362221	-0.067818
male	Caucasian	18	45	18	63	0.8	0.2	0.4	0.3	-0.550274	-0.219332	0.3516705	-0.384803
female	Latinx	23	37	21	58	0.8	0.2	0.6	0.4	-0.196954	-0.264748	-0.238918	-0.230851
male	Caucasian	30	24	20	44	1	0.4	0.8	0.6	0.395684	-1.111398	-0.080795	-0.357857
female	Asian	20	27	15	42	0.8	0.4	0.8	0.6	-0.066114	-0.240538	0.2506975	-0.153326
male	others	20	45	26	71	0.8	0.6	0.6	0.6	0.16098	-1.289972	-0.263068	-0.564496
female	Black	24	20	32	52	0.8	0.2	0.4	0.3	-0.28798	-0.325148	0.173592	-0.306564
female	Caucasian	18	24	25	49	1	0.4	0.2	0.3	-0.017808	-0.468692	-0.610012	-0.24325
male	Caucasian	19	32	23	55	0.8	0.2	0.4	0.3	0.302276	-0.508314	-1.2769785	-0.103019
male	Caucasian	20	27	16	43	0.6	0.4	0.8	0.6	-0.448128	0.150674	0.149824	-0.148727
female	Latinx	26	27	16	43	0.6	0.4	0.2	0.3	-0.015732	-0.04682	-0.082939	-0.031276
female	Caucasian	19	23	21	44	0.6	0.4	0.6	0.5	0.030378	-0.017004	-0.1034335	0.006687
-	Black	39	22	18	40	1	0.4	0.2	0.3	0.00224	-0.10395	-0.1221355	-0.050855
male	Asian	20	32	28	60	1	0.2	0.4	0.3	-0.019786	-0.024588	-0.058992	-0.022187
male	Asian	19	29	23	52	1	0.4	0.4	0.4	-0.60448	-0.015146	-1.1487905	-0.309813
female	Asian	27	29	18	47	0.8	0.4	0.6	0.5	0.37318	-0.15059	-0.4900935	0.111295
male	Black	19	34	32	66	1	0.6	0	0.3	-0.279734	0.101146	-0.121707	-0.089294
female	Black	20	38	22	60	0.8	0.4	0.2	0.3	-	-	-	-
female	Black	27	25	16	41	0.8	0.4	0.6	0.5	-	-	-	-
female	-	29	39	26	65	1	0.4	0.2	0.3	-0.051894	-0.06858	0.2867565	-0.060237
male	Caucasian	22	34	16	50	0.6	0.4	0.8	0.6	0.037774	-0.210304	-0.649765	-0.086265
female	Caucasian	36	22	22	44	0.8	0.4	0.8	0.6	0.063734	-0.181836	-0.5371045	-0.059051
male	-	23	22	21	43	1	0.4	0	0.2	-0.07698	-0.175936	-0.30426	-0.126458
female	Black	18	26	19	45	0.6	0.4	0.8	0.6	0.13548	-0.160276	-0.7345395	-0.012398
female	Black	20	-	-	-	1	0.4	0.4	0.4	-0.022508	-0.05098	0.1354755	-0.036744
female	others	20	23	20	43	0.8	0.4	0.4	0.4	-0.607656	-0.831374	-0.2648545	-0.719515
female	Caucasian	21	-	-	-	0.8	0.4	0.8	0.6	-0.584862	-0.756012	-0.5270755	-0.670437
female	Black	20	22	13	35	0.8	0.2	0.6	0.4	-0.026352	-0.098474	-0.380783	-0.062413
female	Caucasian	20	47	24	71	0.8	0.6	1	0.8	-0.083698	-0.077766	-0.0120315	-0.080732
female	Caucasian	23	29	19	48	0.6	0.4	0.8	0.6	-0.32387	-0.17653	-0.118821	-0.2502
female	others	20	33	19	52	0.8	0.4	1	0.7	-0.280636	-0.789746	-0.5796755	-0.535191
female	Caucasian	24	29	23	52	1	0.8	0.8	0.8	-0.343492	-0.371506	-0.1913855	-0.357499
male	Asian	18	34	20	54	1	0.4	0.6	0.5	-0.217642	-0.034884	0.573558	-0.126263
female	Asian	20	22	27	49	1	0.4	0.4	0.4	0.05104	-0.499532	-0.67924	-0.224246
male	Caucasian	19	42	21	63	0.6	0.2	0.6	0.4	-1.329934	-0.896364	-1.135746	-1.113149
female	Black	21	36	20	56	0.6	0.6	0.8	0.7	0.081112	-0.24243	-0.5083215	-0.080659
female	Asian	18	33	20	53	0.8	0.8	0.6	0.7	-0.125918	0.079806	-0.2689815	-0.023056
female	Asian	21	27	21	48	0.8	0.4	0.6	0.5	0.040666	0.080728	-0.842466	0.060697
male	Asian	19	31	24	55	0.8	0.2	0	0.1	-0.380692	-0.219632	0.479569	-0.300162
male	Latinx	19	22	23	45	0.6	0.4	0.2	0.3	-0.720878	0.323392	-0.372244	-0.198743
female	Caucasian	20	33	24	57	0.8	0.6	0.6	0.6	0.031198	-0.081885333	-0.1372705	-0.025343667
female	Black	18	42	20	62	1	0.8	0.8	0.8	-0.082798	-0.145336	-0.1577825	-0.114067
female	Asian	18	39	20	59	1	0.4	0.6	0.5	-1.20287	-0.71333	-2.0630405	-0.9581
female	Caucasian	18	41	27	68	0.6	0.4	1	0.7	-0.343178	-0.229856	-0.4239555	-0.286517
female	Asian	18	27	15	42	-	-	-	-	0.004414	-0.045988	-0.489302	-0.020787
male	Asian	24	33	18	51	1	0.4	0.4	0.4	-0.101612	-0.077418	-0.5374275	-0.089515
male	Asian	20	36	16	52	0.6	0.4	0.6	0.5	-0.272306	-0.024758	0.2248625	-0.148532
female	Asian	19	37	22	59	1	0.2	0.6	0.4	-0.214786	-0.946596	-0.9980085	-0.580691
female	others	19	28	23	51	0.8	0.6	1	0.8	-0.662506	-0.883318	-0.4768085	-0.772912
female	Asian	19	35	27	62	0.6	0.2	0.4	0.3	0.405186	0.11263	-0.017223	0.258908
male	Asian	20	33	23	56	0.8	0.4	0.6	0.5	-0.866576	0.37297	-1.1753785	-0.246803
female	others	20	21	21	42	0.4	0.4	0.6	0.5	-0.098552	-1.34669	-0.4545355	-0.722621
female	others	18	22	27	49	0.6	0.6	0.2	0.4	-0.152852	-0.102768	0.1330605	-0.12781
female	Asian	22	34	30	64	0.8	0.6	0.6	0.6	0.127266	-0.059438	0.2360345	0.033914
female	Caucasian	18	28	23	51	1	0.4	0	0.2	0.337759333	-0.037084	-0.129646	0.150337667
female	Asian	21	26	21	47	0.8	0.4	0.8	0.6	-0.154358	-0.583828	-0.416235	-0.369093
male	Asian	18	35	23	58	0.8	0.6	0.8	0.7	0.164946	-0.186274	-0.00715	-0.010664
male	Black	19	34	23	57	1	0.6	1	0.8	-0.35819	-0.720878	-0.5241755	-0.539534
female	Latinx	18	35	23	58	1	0.4	0.4	0.4	-0.05385	-0.641746	-0.868034	-0.347798
female	-	19	25	23	48	0.8	0.2	0.4	0.3	0.04694	-0.32271	-0.954609	-0.137885
female	Caucasian	19	22	16	38	0.8	0.2	0.6	0.4	-0.04277	0.00586	-0.220522	-0.018455
-	Latinx	21	29	18	47	-	-	-	-	-	-	-	-
