# Supplementary material for: Somatic Marker Production Deficits Do Not Explain the Relationship between Psychopathic Traits and Utilitarian Moral Decision Making
Source: Brain Sci. 2020 May 15;10(5):303. doi: 10.3390/brainsci10050303 (PMC7288014; doi:10.3390/brainsci10050303)
Supplement: Supplementary file 1 [file brainsci-10-00303-s001.zip › mediation_syntax.txt]

##brms2
library(brms)

#primary_all moral
model_mediator1 <- bf(SCLrecMor ~ lpsppri)
model_outcome1 <- bf(YesMor ~ lpsppri + SCLrecMor)
med_result1 = brm(
  model_mediator1 + model_outcome1 + set_rescor(FALSE), 
  data = newdata, 
  cores = 4
)
print(summary(med_result1), digits=4)
print(hypothesis(med_result1, c(indirect = 'SCLrecMor_lpsppri*YesMor_SCLrecMor = 0')), digits = 4)
print(sjstats::mediation(med_result1), digits=4)


#secondary_all moral
model_mediator2 <- bf(SCLrecMor ~ lpspsec)
model_outcome2<- bf(YesMor ~ lpspsec + SCLrecMor)
med_result2 = brm(
  model_mediator2 + model_outcome2 + set_rescor(FALSE), 
  data = newdata, 
  cores = 4
)
print(summary(med_result2), digits=4)
print(hypothesis(med_result2, c(indirect = 'SCLrecMor_lpspsec*YesMor_SCLrecMor = 0')), digits = 4)
print(sjstats::mediation(med_result2), digits=4)


#total_all moral
model_mediator3 <- bf(SCLrecMor ~ lpsptot)
model_outcome3 <- bf(YesMor ~ lpsptot + SCLrecMor)
med_result3 = brm(
  model_mediator3 + model_outcome3 + set_rescor(FALSE), 
  data = newdata, 
  cores = 4
)
print(summary(med_result3), digits=4)
print(hypothesis(med_result3, c(indirect = 'SCLrecMor_lpsptot*YesMor_SCLrecMor = 0')), digits = 4)
print(sjstats::mediation(med_result3), digits=4)


#primary_impersonal
model_mediator1imp <- bf(SCLrecImp ~ lpsppri)
model_outcome1imp <- bf(YesImp ~ lpsppri + SCLrecImp)
med_result1imp = brm(
  model_mediator1imp + model_outcome1imp + set_rescor(FALSE), 
  data = newdata, 
  cores = 4
)
print(summary(med_result1imp), digits=4)
print(hypothesis(med_result1imp, c(indirect = 'SCLrecImp_lpsppri*YesImp_SCLrecImp = 0')), digits = 4)
print(sjstats::mediation(med_result1imp), digits=4)


#secondary_impersonal
model_mediator2imp <- bf(SCLrecImp ~ lpspsec)
model_outcome2imp<- bf(YesImp ~ lpspsec + SCLrecImp)
med_result2imp = brm(
  model_mediator2imp + model_outcome2imp + set_rescor(FALSE), 
  data = newdata, 
  cores = 4
)
print(summary(med_result2imp), digits=4)
print(hypothesis(med_result2imp, c(indirect = 'SCLrecImp_lpspsec*YesImp_SCLrecImp = 0')), digits = 4)
print(sjstats::mediation(med_result2imp), digits=4)


#total_impersonal
model_mediator3imp <- bf(SCLrecImp ~ lpsptot)
model_outcome3imp <- bf(YesImp ~ lpsptot + SCLrecImp)
med_result3imp = brm(
  model_mediator3imp + model_outcome3imp + set_rescor(FALSE), 
  data = newdata, 
  cores = 4
)
print(summary(med_result3imp), digits=4)
print(hypothesis(med_result3imp, c(indirect = 'SCLrecImp_lpsptot*YesImp_SCLrecImp = 0')), digits = 4)
print(sjstats::mediation(med_result3imp), digits=4)


#primary_personal
model_mediator1per <- bf(SCLrecPer ~ lpsppri)
model_outcome1per <- bf(YesPer ~ lpsppri + SCLrecPer)
med_result1per = brm(
  model_mediator1per + model_outcome1per + set_rescor(FALSE), 
  data = newdata, 
  cores = 4
)
print(summary(med_result1per), digits=4)
print(hypothesis(med_result1per, c(indirect = 'SCLrecPer_lpsppri*YesPer_SCLrecPer = 0')), digits = 4)
print(sjstats::mediation(med_result1per), digits=4)


#secondary_personal
model_mediator2per <- bf(SCLrecPer ~ lpspsec)
model_outcome2per<- bf(YesPer ~ lpspsec + SCLrecPer)
med_result2per = brm(
  model_mediator2per + model_outcome2per + set_rescor(FALSE), 
  data = newdata, 
  cores = 4
)
print(summary(med_result2per), digits=4)
print(hypothesis(med_result2per, c(indirect = 'SCLrecPer_lpspsec*YesPer_SCLrecPer = 0')), digits = 4)
print(sjstats::mediation(med_result2per), digits=4)


#total_personal
model_mediator3per <- bf(SCLrecPer ~ lpsptot)
model_outcome3per <- bf(YesPer ~ lpsptot + SCLrecPer)
med_result3per = brm(
  model_mediator3per + model_outcome3per + set_rescor(FALSE), 
  data = newdata, 
  cores = 4
)
print(summary(med_result3per), digits=4)
print(hypothesis(med_result3per, c(indirect = 'SCLrecPer_lpsptot*YesPer_SCLrecPer = 0')), digits = 4)
print(sjstats::mediation(med_result3per), digits=4)
